# Supplementary material for: Transcription factor ZEB1 coordinating with NuRD complex to promote oncogenesis through glycolysis in colorectal cancer
Source: Front Pharmacol. 2024 Aug 13;15:1435269. doi: 10.3389/fphar.2024.1435269 (PMC11347313; doi:10.3389/fphar.2024.1435269)
Supplement: Supplementary file 2 [file Table1.xlsx]

## Sheet: Supplementary Table S1 
Supplemental Table S1. The primers used in qRT-PCR
		qRT-PCR Primers
Species	Genes	Forward Primer Sequences	Reverse Primer Sequences
Homo sapiens	ACTB	CATGTACGTTGCTATCCAGGC	CCTTATCAAGATGCGAACTCACA
Homo sapiens	ZEB1	TTACACCTTTGCATACAGAACCC	TTTACGATTACACCCAGACTGC
Homo sapiens	EGFR	AGGCACGAGTAACAAGCTCAC	ATGAGGACATAACCAGCCACC
Homo sapiens	PAM	TACCACCAGACCCGTAGTTCC	GTTTAGGTGTAACCCCAGGCA
Homo sapiens	G6PD	CGAGGCCGTCACCAAGAAC	GTAGTGGTCGATGCGGTAGA
Homo sapiens	SOX9	AGCGAACGCACATCAAGAC	CTGTAGGCGATCTGTTGGGG
Homo sapiens	ENO2	AGCCTCTACGGGCATCTATGA	TTCTCAGTCCCATCCAACTCC
Homo sapiens	PKM	ATGTCGAAGCCCCATAGTGAA	TGGGTGGTGAATCAATGTCCA
Homo sapiens	OVOL2	ACAGGCATTCGTCCCTACAAA	CGCTGCTTATAGGCATACTGC
Homo sapiens	ANXA7	AGGCCAAGGATTTGGAGTCC	TGACTAGGGTAAGTAGGTTGTCC
Homo sapiens	ARRDC3	ATGCAAGAGGACATGCGAAAG	GTGGAAGCCTTCTTCGGAATTAT
Homo sapiens	CAB39L	GGCCTGCTAGTGACACTGATA	TACTCCACAGTAGGACTCCGA
Homo sapiens	CLDN7	AGCTGCAAAATGTACGACTCG	GGAGACCACCATTAGGGCTC
Homo sapiens	ZHX2	AAAGTACGACTCCCTATCCGAC	GGTTGGTGGTTTCGATGGACT
Homo sapiens	HK2	ATGATCGCCTGCTTATTCACG	CGCCTAGAAATCTCCAGAAGGG
Homo sapiens	GPI	CCGCGTCTGGTATGTCTCC	CCTGGGTAGTAAAGGTCTTGGA
Homo sapiens	ALDOA	ATGCCCTACCAATATCCAGCA	GCTCCCAGTGGACTCATCTG
Homo sapiens	PGK1	TGGACGTTAAAGGGAAGCGG	GCTCATAAGGACTACCGACTTGG
Homo sapiens	ENO1	AAAGCTGGTGCCGTTGAGAA	GGTTGTGGTAAACCTCTGCTC
Homo sapiens	LDHA	ATGGCAACTCTAAAGGATCAGC	CCAACCCCAACAACTGTAATCT

## Sheet: Supplementary Table S2 
Supplemental Table S2. The primers used in qChIP
		qChIP Primers
Species	Genes	Forward Primer Sequences	Reverse Primer Sequences
Homo sapiens	GAPDH	AGGTCGGTGTGAACGGATTTG	GGGGTCGTTGATGGCAACA
Homo sapiens	ANXA7	TCCAACTAAGATTTCCCACA	GAGAAGGGCTGAGACTGG
Homo sapiens	CLDN7	ATCTGCCTGGCTAACACG	CGGCTCACTACAACCTCC
Homo sapiens	ARRDC3	TTTATCCTAACTTGGCTTTG	TTCATTGTGGGCTCCTAT
Homo sapiens	CAB39L	AGCCTATGCTTTGGTTACTC	AACACTTCTGACTCGCTATCA
Homo sapiens	CASP7	GAGCAGCATCTCCACCAG	GGGACTCCACGCCTACAT
Homo sapiens	ETV7	ACAGCGTCTACACCCTCA	CCATCACCCTTTCCATCT
Homo sapiens	IGFBPL1	CCAGATAGGGATTGGTTC	TACCCTGAAATTCTGAAGC
Homo sapiens	LATS2	GACTGAAGGCTGGGTGAG	GCAAGTGATGCTGAGGGT
Homo sapiens	OVOL2	GGTGCAACGTCTTGTGAG	TCGGCATCTTTAGACCAC
Homo sapiens	ZHX2	TCGGGTGGTGGTATCGTA	CGGGAGGTATCCAAGTCA

## Sheet: Supplementary Table S3 
Supplemental Table S3. 62 hub TFs
Gene Name
APBB1
AR
CBX7
EBF1
FLI1
FOXD3
FOXF1
FOXF2
FOXN3
FOXP2
GLI3
HAND2
HIC1
HIF3A
IKZF1
KCNIP3
KLF2
KLF8
KLF9
LMO2
LMO3
LYL1
MAL
MEF2C
MEIS1
MEIS2
MEOX1
MITF
MYOCD
NFATC1
NKX2-3
NKX3-2
NPAS3
NR3C1
OSR1
PBX1
PER1
PGR
PHOX2A
PHOX2B
PKNOX2
POU2F2
POU3F4
RORB
RUNX1T1
RXRG
SETBP1
SOX10
SOX17
SOX5
TCF7L1
TEF
THRB
TSC22D3
TWIST2
WWTR1
ZBTB16
ZEB1
ZEB2
ZNF135
ZNF354C
ZNF423

## Sheet: Supplementary Table S4 
Supplemental Table S4. TF-Target gene network
	Hub Genes	Target Genes	Regulation
1	APBB1	GMPS	Repression
2	CBX7	CDH1	Activation
3	CBX7	CCNE1	Repression
4	HAND2	PHOX2A	Activation
5	HAND2	NPPA	Activation
6	HAND2	DBH	Activation
7	HAND2	GATA4	Unknown
8	KCNIP3	SLC8A3	Repression
9	KCNIP3	TG	Unknown
10	KCNIP3	GCM1	Repression
11	LMO3	ASCL1	Repression
12	LMO3	ASCL1	Activation
13	LMO3	HES1	Repression
14	MEIS1	PF4	Activation
15	MEIS1	SOX3	Unknown
16	MEIS1	AR	Unknown
17	MEIS1	ITGA9	Unknown
18	MEIS2	IL17RB	Unknown
19	MITF	PPARGC1A	Activation
20	MITF	MLANA	Unknown
21	MITF	OCA2	Activation
22	MITF	GPNMB	Activation
23	MITF	TYR	Activation
24	MITF	PMEL	Unknown
25	MITF	BEST1	Unknown
26	MITF	BIRC7	Unknown
27	MITF	CDK2	Unknown
28	MITF	DCT	Activation
29	MITF	PRKCB	Unknown
30	MITF	SERPINF1	Activation
31	MITF	MC1R	Unknown
32	MITF	BCL2A1	Repression
33	MITF	BEST1	Activation
34	MITF	MET	Unknown
35	MITF	FOS	Activation
36	MITF	TYRP1	Unknown
37	MITF	CTSK	Activation
38	MITF	TRAP	Activation
39	MITF	TRPM1	Activation
40	MITF	TRPM1	Unknown
41	MITF	ACP5	Activation
42	MITF	HOXB4	Unknown
43	MITF	TYR	Unknown
44	MITF	TYRP1	Activation
45	MITF	HERC2	Unknown
46	MITF	HIF1A	Activation
47	MITF	KCNMA1	Unknown
48	MITF	KIT	Activation
49	PGR	ATP1B1	Unknown
50	PGR	BCL2	Activation
51	PGR	BCL2	Unknown
52	PGR	IRS2	Unknown
53	PGR	KLK3	Unknown
54	PGR	KLK4	Activation
55	PGR	MYC	Unknown
56	PGR	PLD1	Unknown
57	PGR	PTGS2	Repression
58	PGR	RELA	Repression
59	PGR	RLN1	Unknown
60	PGR	RLN2	Unknown
61	PGR	VEGFA	Unknown
62	PGR	YWHAQ	Unknown
63	PGR	ABCG2	Unknown
64	PGR	IGFBP1	Unknown
65	PGR	IL10	Repression
66	PGR	DUSP1	Activation
67	PGR	E2F1	Activation
68	PGR	CCND1	Unknown
69	PGR	CYP19A1	Repression
70	PGR	ESR1	Activation
71	PGR	FOXP3	Repression
72	PGR	EGFR	Unknown
73	PGR	ERBB2	Repression
74	PGR	HLTF	Activation
75	WWTR1	ASNS	Repression
76	WWTR1	LTBR	Activation
77	WWTR1	BAK1	Activation
78	WWTR1	BAX	Activation
79	WWTR1	IGFBP1	Unknown
80	WWTR1	SMAD3	Activation
81	ZEB1	AR	Unknown
82	ZEB1	SPRR1B	Activation
83	ZEB1	ITGB4	Unknown
84	ZEB1	COL4A3	Unknown
85	ZEB1	GRHL2	Repression
86	ZEB1	EPCAM	Repression
87	ZEB1	CDH1	Activation
88	ZEB1	BCL6	Repression
89	ZEB1	CXADR	Repression
90	ZEB1	LAMC2	Unknown
91	ZEB1	CDH1	Repression
92	ZEB1	CDH1	Unknown
93	ZEB1	MUC1	Repression
94	ZEB1	PKP3	Repression
95	ZEB1	POU5F1	Activation

## Sheet: Supplementary Table S5
Supplemental Table S5. The Mass Spectrometry Details
Protein	Peptides	Score	Coverage
ZEB1	6	634.898	122.6
HDAC1	5	8.97209	14.32
MBD3	2	4.39757	7.56
MTA1	2	4.22604	2.94
HDAC2	2	11.4794	13.93
DDB1	7	12.5965	8.51
KDM1A	4	7.40011	6.1
NONO	2	4.83715	5.52
PHF6	6	5.07595	19.73
LDHA	7	13.64	24.7
DSP	73	108.434	27.06
FASN	7	7.59074	3.62
JAK1	18	35.6934	17.33
USP7	3	5.05391	2.99
ENO1	7	20.2297	23.96
RBBP7	2	3.14648	9.18
ANXA2	12	18.3045	44.24
TRIM28	9	24.2662	14.97
WDR6	3	6.36411	2.59
GATAD2B	3	6.03497	9.11
MAPK1	3	6.45627	8.89
